# Supplementary material for: Associations of lipid profiles with the risk of ischemic and hemorrhagic stroke: A systematic review and meta-analysis of prospective cohort studies
Source: Front Cardiovasc Med. 2022 Nov 3;9:893248. doi: 10.3389/fcvm.2022.893248 (PMC9668898; doi:10.3389/fcvm.2022.893248)
Supplement: Supplementary file 1 [file Data_Sheet_1.ZIP]

Archive with 8 entries (7 files):
- 893248_SupMaterial/
- 893248_SupMaterial/S1 File.DOC
- 893248_SupMaterial/S2 File.DOCX
- 893248_SupMaterial/S3 File.DOCX
- 893248_SupMaterial/S4 File.DOCX
- 893248_SupMaterial/S5 File.DOCX
- 893248_SupMaterial/supplementary Table 1.DOCX
- 893248_SupMaterial/supplementary Table 2.DOCX
